# Supplementary material for: Identification and Functional Characterization of Tissue-Specific Terpene Synthases in Stevia rebaudiana
Source: Int J Mol Sci. 2020 Nov 13;21(22):8566. doi: 10.3390/ijms21228566 (PMC7696289; doi:10.3390/ijms21228566)
Supplement: Supplementary file 1 [file ijms-21-08566-s001.zip › Supplementary Tables S1-S2.xlsx]

## Sheet: Table S1
Table S1. List of primers used in this study
Name	Forward (5' to 3')	Reverse (5' to 3')
for qRT-PCR
SrTPS1	GGTCAATGCAATGATTACTACTATTG	ATCAACGTGTTATACGCGATCACG
SrTPS2	TTGGGCACTTGGTGTATACTTTGAA	CAGTGTTTGGTAGATCGGTTTCATGT
SrTPS3	ATGTGATCCAACGCCTTGGCCT	TCTCCTCCGTATGGTTCTTGAATG
SrTPS4	TGGTCAATAAGTTGCTTGGATACTC	CATATGTTCCTCAACAGTTGGAATG
SrTPS5	GTCTGCCCATATACAAGACGCA	AGCTCACTCTTGTGTTGAGACTG
SrRab18	TGACCCACACACAAAGCAAA	AAGGAGAAGTTACCAGGGAGT
SrGST6	ACACCGCCGAAAGTCACAAA	TGGGAACGAAGACCAAGAGG
SrERF	TCTGCGTGAGATTATGGGTGG	CATGCAAGCTAATTCCATTGTTCT
SrActin	TCTTGATCTTGCTGGTCGTG	GAGCAAGAACTTGAAACCGC
for BP cloning
SrTPS1	AAAAAGCAGGCTTCATGGCTTCAATTTTCTTTCCTTGCTCATT	AGAAAGCTGGGTGTATCCCTTGGATAGGATTAAACAACAATG
SrTPS2	AAAAAGCAGGCTTCATGTCTATCAAACAAGAGGAAGTGAT	AGAAAGCTGGGTGTATGTTCATATCATGAATAATCAAAGAT
SrTPS3	AAAAAGCAGGCTTCATGGGGGAGTTGCCTATCAATCAA	AGAAAGCTGGGTGAACAACCATAGGGTGAACAAGAAG
SrTPS4	AAAAAGCAGGCTTCATGTCGCTTACTTCATTGGTTCCGAATA	AGAAAGCTGGGTGAACGCTTAAGGGATTAACAAGAAGTGC
SrTPS5	AAAAAGCAGGCTTCATGACTTCTAAACAAGAAGCTTTCC	AGAAAGCTGGGTGTATGCTCATAGCATGAATGAACAAG

## Sheet: Table S2
Table S2. Abbreviations and accession numbers of proteins used in the phylogenetic analysis
Species	Accession No.	Function	Short name
Abies grandis	O64404.1	δ-Selinene synthase	AgSS
Abies grandis	O22340.1	4S-Limonene synthase	AgLS
Abies grandis	O24475.1	Pinene synthase	AgPS
Abies grandis	Q9M7D0.1	Terpinolene synthase	AgTS
Abies grandis	O24474.1	Myrcene synthase	AgMS
Antirrhinum majus	Q84NC9.1	Myrcene synthase	AmMS
Arabidopsis thaliana	AAG09310.1	Myrcene/Ocimene synthase	AtTPS10
Arabidopsis thaliana	NP_176361.2	AtTPS14	AtTPS14
Arabidopsis thaliana	NP_192187.1	Copalyl diphosphate synthase	AtCPS
Arabidopsis thaliana	AAC39443.1	Ent-Kaurene synthase GA2	AtGA2
Artemisia annua	Q9SPN1.1	R-Linalool synthase	AaLS
Artemisia annua	Q8SA63.1	β-caryophyllene synthase	AaQHS1
Artemisia annua	Q9AR04.2	Amorpha-4,11-diene synthase	AaADS
Artemisia annua	AAX39387.1	β-farnesene synthase	AaFS
Catharanthus roseus	AFD64744.1	Geraniol synthase	CrGES
Citrus limon	Q8L5K3.1	Limonene synthase 1	ClLS1
Cichorium intybus	Q8LSC2.1	Germacrene A synthase	CiGAS
Clarkia breweri	Q96376.1	S-Linalool synthase	CbLS
Cucurbita maxima	AAD04292.1	Copalyl diphosphate synthase 1	CmCPS
Lactuca sativa	AAM11626.1	Germacrene A synthase	LsGAS
Mentha spicata	AAC37366.1	4S-Limonene synthase	MsLS
Mentha x piperita	O48935.1	β-Farnesene synthase	MpFS
Perilla citriodora	AAG31435.1	Limonene synthase	PcLS
Picea abies	AAS47689.1	E-Alpha-bisabolene synthase	PaBS
Picea sitchensis	ACN39765.1	Longipinene synthase	PsTPS-Lonp
Picea abies	Q675L0.1	Longifolene synthase	PsTPS-Lon
Picea engelmannii x Picea glauca	ADZ45515.1	Longifolene synthase	PgxeTPS-Lonf
Salvia officinalis	O81191.1	1,8-Cineole synthase	SoCS
Salvia officinalis	O81192.1	Bornyl diphosphate synthase	SoBPS
Santalum album	ADP30867.1	Santalene synthase	SaSSy
Solanum lycopersicum	BAA84918.1	Copalyl diphosphate synthase	SlCPS
Solanum lycopersicum	NP_001234055.1	Germacrene C synthase	LeGCS
Solanum lycopersicum	XP_010324501.1	Santalene and bergamotene synthase	SlSBS
Solidago canadensis	AAR31144.1	Germacrene D synthase	ScGDS
Solidago canadensis	CAC36896.1	Germacrene A synthase	ScGAS
Solanum habrochaites	B8XA41.1	Santalene and bergamotene synthase	ShSBS
Stevia rebaudiana	AAD34294.1	Kaurene synthase	SrKS
Stevia rebaudiana	AAB87091.1	Copalyl pyrophosphate synthase	SrCPS
Vitis vinifera	NP_001267920.1	Geraniol synthase	VvPNGer
Vitis vinifera	Q6PWU2.1	(-)-Alpha-terpineol synthase	VvATS
Zea mays	AAO18435.1	Terpene synthase 1	ZmTPS1
